# Supplementary material for: Circulating MicroRNAs Expression Profile in Lung Inflammation: A Preliminary Study
Source: J Clin Med. 2022 Sep 16;11(18):5446. doi: 10.3390/jcm11185446 (PMC9500709; doi:10.3390/jcm11185446)
Supplement: Supplementary file 1 [file jcm-11-05446-s001.zip]

Archive with 1 entries (1 files):
- jcm-1863206-supplementary.pdf
